# Supplementary material for: The association of self-efficacy and coping strategies with body mass index is mediated by eating behaviors and dietary intake among young females: A structural-equation modeling approach
Source: PLoS One. 2023 Jan 27;18(1):e0279364. doi: 10.1371/journal.pone.0279364 (PMC9882783; doi:10.1371/journal.pone.0279364)
Supplement: S1 File — (XLSX) [file pone.0279364.s001.xlsx]

## Sheet: Sheet1
id	group	age	residence	marriage	BodyMassIndex	Self_Efficacy_Score	Emotion_Focused_CS	Problem_Focused_CS	Dietary_Intake_Protein	Dietary_Intake_CHO	Dietary_Intake_Fat	Eating_behavior_1	Eating_behavior_2	Eating_behavior_3	Eating_behavior_4	Eating_behavior_5	Eating_behavior_6	Eating_behavior_7	Eating_behavior_8	Eating_behavior_9	Healthy_eating	Unhealthy_eating
1	2	35	1	1	29.38	61	83	50	108.57	368.79	117.19	22	16	13	10	13	26	11	22	24	-2.22219	1.02442
2	1	25	2	2	17.3	62	61	56	58.14	173.57	44.55	33	13	7	6	11	16	13	23	27	3.78446	-2.67851
3	1	25	2	2	17.78	63	59	49	61.43	230.17	50.57	34	14	6	5	6	17	12	24	21	5.20543	-4.59904
4	1	22	2	2	19.36	54	71	51	77.4	313.8	66.3	30	14	10	10	13	20	6	25	31	1.03029	-0.116708
5	2	20	2	2	23.77	65	69	50	85	220	84	28	15	12	10	13	30	14	15	31	-0.215883	2.33514
6	2	20	1	2	24.91	63	61	45	69.28	270.49	90.38	20	15	13	12	13	29	13	26	32	-3.96895	2.86585
7	2	20	2	2	21.88	50	66	65	51.6	228	49	26	15	4	9	15	23	14	23	29	-0.072264	0.131477
8	1	22	2	2	21.45	61	60	51	53	229	55	24	15	8	7	14	20	14	28	25	-0.406174	-1.02437
9	2	20	2	1	26.99	62	55	49	51.33	241.55	47.17	27	16	8	6	8	26	15	28	32	0.920969	-0.549871
10	2	23	1	1	23.88	69	61	58	73.8	283.8	63	33	20	7	9	10	25	11	23	22	4.63981	-2.03168
11	1	22	2	2	21.08	70	69	63	53.9	222	57.7	31	12	9	10	13	33	14	22	30	0.762486	1.81075
12	1	22	2	2	17.04	67	52	40	67.55	223.16	34.48	35	15	17	10	11	14	15	27	25	5.07123	-2.5059
13	2	19	1	1	21.88	51	71	44	59.3	242	80.3	22	18	8	7	8	28	12	26	21	-0.84215	-1.04648
14	1	19	2	1	20.03	49	60	42	59	227	62	28	17	12	8	11	20	12	20	32	1.11425	-0.077188
15	1	25	1	2	17.79	71	53	52	101.87	220.06	25.66	32	17	10	6	6	20	14	20	26	4.13982	-2.63834
16	2	20	2	2	27.68	53	53	43	60.22	253.78	48.71	26	14	13	9	7	25	12	19	25	-0.198809	-0.294947
17	1	23	2	2	17.57	61	53	52	64.8	185.93	50.98	31	13	5	13	7	18	15	26	25	3.07292	-2.70512
18	1	24	2	1	19.37	62	65	58	45.3	216	31.3	32	14	13	12	10	26	14	25	30	2.2174	0.369521
19	1	23	2	1	19.1	43	60	44	49.47	175.9	72.57	22	9	12	7	10	25	10	21	25	-3.32865	0.477657
20	2	21	2	1	25.39	74	57	58	64.73	128.62	46.82	26	17	18	13	14	22	11	18	37	-1.18142	2.92124
21	2	24	2	1	22.86	77	64	67	60	239	38	29	14	10	11	14	22	10	22	33	0.369784	0.989588
22	2	25	2	2	22.59	75	55	48	42	141	36	23	13	12	12	10	25	14	21	26	-2.03941	0.808157
23	1	23	2	2	21.05	73	58	46	57.8	121.6	45	33	20	6	3	12	18	13	27	18	5.87527	-4.44196
24	2	22	2	1	24.06	55	66	48	66	145	48	32	14	6	7	15	27	13	23	32	2.04908	0.588552
25	1	24	2	2	20.72	68	59	53	58.6	244	57	32	12	6	13	7	22	11	22	29	2.33466	-1.14564
26	1	19	1	2	17.97	51	55	43	50.5	199.68	37.44	26	11	8	5	10	24	12	21	29	-0.759864	-0.274264
27	1	22	2	2	17.53	53	60	50	69.35	171.95	49	35	11	7	10	5	20	7	26	24	4.10532	-3.20284
28	2	22	2	2	25.59	72	61	65	66.87	239.89	91.69	25	14	4	12	12	20	13	14	27	-0.644055	-0.111922
29	1	26	2	2	16.76	58	61	48	51.3	153.9	38.5	27	15	9	10	8	20	14	24	26	1.12543	-1.55228
30	1	22	2	2	17.06	68	65	54	47.88	219.74	44.46	28	15	11	9	9	25	14	20	18	1.5293	-1.4942
31	2	25	2	1	28.23	49	68	34	64.06	244.97	104.86	13	16	10	13	16	21	11	19	45	-7.85581	4.88756
32	1	22	1	2	20.7	73	59	43	47.33	167.33	45	36	18	13	11	9	20	15	22	25	5.85247	-2.06544
33	1	22	2	2	19.72	50	66	52	46.11	186	38.67	27	13	19	11	14	22	5	21	28	-1.26015	1.52252
34	2	21	2	2	22.58	51	67	56	89	292	63	29	16	12	11	5	29	12	11	28	1.03644	0.634355
35	1	23	1	2	21.63	51	71	57	70.11	200.8	80.48	19	18	7	9	15	34	7	23	32	-4.49617	3.38696
36	1	24	1	2	19.83	65	57	51	105.25	248.5	95.48	26	14	14	12	15	29	15	17	29	-1.38404	2.7567
37	1	22	2	1	18.98	63	55	50	30.72	139.68	28.13	31	15	5	8	13	23	11	23	27	2.38798	-0.996517
38	1	23	2	2	21.2	60	73	56	84	357	68	24	12	11	13	9	26	14	27	22	-1.3525	-0.158299
39	2	20	2	2	21.83	80	64	60	75.75	265.64	72.5	32	13	10	10	14	23	14	20	30	2.02545	0.387239
40	1	18	1	2	18.65	60	68	51	55.29	223.1	45.59	30	13	14	8	14	25	12	21	29	0.786651	0.916304
41	1	22	1	2	20.55	60	71	53	30.15	155	53	31	14	9	11	15	26	15	20	30	1.5175	1.11131
42	2	23	2	2	25.63	53	49	50	59.46	182.24	35.23	25	11	13	7	14	22	12	21	28	-1.64123	0.715407
43	1	24	2	1	19.15	68	62	43	37.83	215.34	51.41	27	10	10	13	16	19	14	28	25	-0.455715	-0.10022
44	1	21	2	2	21.2	73	52	40	79	242	48	32	14	8	12	13	24	7	22	21	2.31464	-0.896049
45	1	20	2	2	17.04	66	55	54	47.5	218.5	33.25	29	14	9	14	12	21	13	16	24	1.13676	-0.242407
46	1	19	1	2	21.48	68	50	57	56.43	182.6	54.42	22	16	8	7	8	18	12	25	21	-0.529251	-2.54
47	2	23	2	2	22.5	57	72	43	61	261	55	19	14	9	11	13	20	14	28	31	-3.56569	0.783588
48	2	22	1	2	26.56	63	77	51	67.42	213	72.84	21	9	13	11	14	30	12	23	33	-5.04166	3.59277
49	2	25	1	2	24.17	70	68	53	67	306	57	30	12	11	11	8	23	12	26	32	1.10425	-0.184061
50	1	22	1	1	20.44	62	50	52	63.3	265	53	30	12	10	12	12	24	13	25	31	0.830325	0.567315
51	2	22	2	2	28.28	57	76	63	89.46	369	121.1	21	13	16	14	16	32	11	25	38	-5.1465	5.28639
52	1	19	1	2	20.94	50	54	55	62	166	52	23	12	13	7	8	23	12	22	23	-1.66455	-0.718479
53	1	19	2	2	20.57	68	54	53	38.3	169.6	33.6	30	17	14	12	13	19	13	28	22	2.6474	-1.40243
54	1	20	2	2	17.69	49	62	45	54.67	218.51	60.33	29	14	5	10	8	20	9	22	22	1.87097	-2.45469
55	1	20	2	2	17.99	61	55	40	52.88	221.62	56	34	16	11	11	7	23	15	21	22	4.66069	-2.14586
56	1	21	2	2	18.82	72	64	52	69.84	213.89	55	32	15	12	12	10	24	15	25	25	3.01355	-0.823649
57	1	32	2	2	21.56	78	74	46	99.3	283.3	66	28	16	5	8	14	25	14	20	26	1.14025	-0.237065
58	2	23	2	2	22.99	62	60	42	80.17	295.43	87.77	28	11	13	6	8	26	13	31	28	0.350978	-0.67288
59	1	26	2	2	20.32	69	62	50	80.69	285.58	75.26	23	11	17	12	10	22	11	22	30	-2.89545	1.42863
60	2	22	2	2	21.91	61	53	41	66.5	254	79.01	26	16	7	8	10	29	11	28	30	-0.171587	0.301947
61	2	22	2	2	23.31	56	55	51	51.67	183	48.67	26	11	9	11	12	24	5	23	29	-1.73788	0.819562
62	2	22	1	2	22.89	55	66	35	43.33	112.67	31	22	10	19	6	11	21	10	27	28	-3.17642	0.547107
63	2	24	1	2	23.44	63	60	50	78.33	259	87	26	14	13	11	12	26	12	24	30	-0.943849	1.33985
64	2	24	2	2	23.83	55	68	43	48.67	219.67	35.67	30	17	4	10	13	15	13	24	24	3.23257	-2.68644
65	2	20	1	2	23.14	63	68	57	77	273	64.33	25	7	9	13	16	22	13	26	22	-2.15024	0.368729
66	2	23	2	2	27.74	59	60	38	53.77	323.68	57.32	14	12	14	9	12	24	12	24	26	-6.64652	1.71478
67	2	21	2	2	22.99	81	50	47	59.33	223.33	73	35	19	11	10	17	22	11	23	36	3.96433	0.935536
68	2	30	2	1	24.68	80	51	54	55.35	162.19	48.27	31	17	9	10	5	19	13	22	28	3.49971	-2.32834
69	2	23	1	2	28.8	46	72	44	45.6	222.57	89.69	20	14	13	12	12	25	10	20	28	-3.9301	1.9262
70	1	19	2	2	19.23	51	75	53	39.86	176.61	65.56	25	12	11	12	11	25	13	21	31	-1.7177	1.43699
71	1	21	1	2	21.45	58	56	53	54	198.67	49	26	14	13	11	14	25	12	19	23	-0.703783	0.813087
72	1	22	2	1	20.03	63	48	44	64.67	180.33	60.33	23	9	11	8	13	22	12	24	26	-2.69175	0.325039
73	2	23	2	2	23.11	69	62	57	47.6	148	48.4	24	12	19	9	13	24	10	28	35	-2.75976	2.32831
74	1	21	1	2	19.03	72	55	56	71.46	178.8	25.96	23	12	11	11	11	23	12	20	20	-1.87069	-0.266164
75	2	24	2	2	27.89	65	74	59	72.05	212.45	91.12	21	12	15	8	14	29	14	24	36	-4.29829	3.47267
76	1	22	1	2	20.66	60	57	48	37.33	165.67	38	22	10	9	10	9	20	10	28	20	-2.18689	-1.62416
77	2	22	2	2	26.45	56	61	47	45.05	214.28	69.85	31	15	10	8	16	27	13	24	35	1.31256	1.66384
78	2	20	1	2	31.22	54	69	45	103.4	487.9	131.91	24	12	18	10	17	34	11	17	36	-4.10613	5.4329
79	2	21	2	2	29.03	51	73	41	85.05	272.85	107.95	19	14	17	13	16	31	13	20	32	-5.4123	4.68519
80	1	21	2	2	21.72	70	64	55	64.33	198.67	74	28	17	6	8	9	28	14	24	28	1.43747	-0.485773
81	2	21	2	2	23.62	78	48	49	59.33	295	61	25	13	5	11	11	22	14	28	28	-0.526831	-0.622296
82	2	22	2	2	29.34	46	66	40	74.55	253.1	89.19	13	15	15	8	11	27	10	27	26	-6.72396	1.85023
83	1	25	2	1	16.56	71	43	51	41.32	114	31.35	31	14	9	9	11	22	13	24	22	2.69376	-1.7703
84	1	22	1	2	21.64	77	63	46	64.9	181.5	60.8	28	12	9	12	7	19	14	29	28	1.04568	-1.64344
85	1	22	2	2	20.32	69	73	48	56.33	202.33	70	31	14	18	9	17	16	13	27	27	2.06586	-0.392553
86	2	20	1	2	23.62	73	58	53	31.33	159.67	46.33	27	9	18	7	12	18	11	30	27	-0.619834	-0.594512
87	2	22	2	2	22.77	56	60	46	55	210	83	20	12	16	12	16	23	12	22	26	-4.28565	2.20004
88	2	21	1	1	23.5	58	59	50	63	277	57	27	15	9	6	12	21	13	21	26	0.790474	-0.967629
89	1	23	2	2	20.57	60	67	43	47	153.67	39	29	11	17	6	10	21	8	28	26	0.551697	-0.920606
90	2	23	2	1	21.83	61	60	53	42.11	148.56	43.11	26	19	9	7	17	22	15	21	26	0.777367	0.031368
91	2	23	1	1	24.51	57	57	40	75	253	46	23	14	10	10	12	28	12	19	25	-2.16863	1.19453
92	1	26	2	2	20.57	75	59	48	61	261.5	42	31	14	11	5	11	25	12	24	22	2.50989	-1.51716
93	1	21	2	2	18.51	62	66	55	88.42	174.53	46.66	30	16	11	11	8	24	11	27	27	2.12262	-0.955048
94	2	18	2	2	24.22	61	68	52	88	288	67	24	15	8	8	11	21	11	17	26	-0.892142	-0.408981
95	1	22	2	2	18.07	61	43	49	37.44	158.72	34.56	32	16	7	8	12	19	14	22	18	4.14803	-3.0598
96	2	22	2	2	23.05	76	52	53	34.33	138	53.67	32	17	14	8	12	20	14	23	24	3.62324	-1.50482
97	2	23	2	2	23.39	74	70	63	45.67	186.33	48.67	31	14	8	8	8	12	9	28	18	3.82455	-4.85279
98	1	22	2	2	20.82	54	48	39	56.8	199	39	31	17	14	9	8	24	8	30	21	3.02072	-2.02888
99	1	22	2	2	19.94	54	72	55	62.67	216.5	93.67	24	16	11	11	10	23	12	23	27	-0.8654	0.086122
100	2	24	2	1	27.34	63	56	45	53.25	147.33	64.67	25	11	11	10	15	21	9	29	22	-1.33675	-0.403624
101	1	22	1	2	21.15	68	51	47	65	265	76	33	12	8	9	11	22	14	21	30	2.76525	-0.695272
102	1	24	2	2	18.65	44	61	47	53.02	164.26	48.74	23	11	8	4	9	28	12	21	27	-2.24402	0.149552
103	2	22	2	2	25.22	65	53	42	56.64	181.44	58.92	27	15	5	10	9	19	13	26	21	1.59249	-2.72745
104	2	24	2	1	26.56	60	51	44	57.07	185.13	60.82	24	13	6	8	12	16	14	26	25	-0.383973	-1.88002
105	1	21	2	2	18.92	49	58	49	52.65	168.68	49.13	21	7	13	10	9	23	13	22	25	-3.92987	0.496624
106	2	22	2	2	22.32	55	61	42	58.67	193	75	19	12	13	11	14	24	12	26	23	-4.21061	1.09113
107	2	25	2	1	23.05	77	62	57	69	173	54	24	16	4	9	9	26	6	17	29	-1.36733	0.285608
108	2	24	2	1	30.08	52	65	46	97.02	240.17	102.02	23	10	16	12	13	29	14	17	29	-3.6524	3.13704
109	2	25	2	1	25.39	60	59	41	44.46	160.27	62.73	28	12	8	13	12	29	8	21	23	-0.443975	0.723346
110	2	22	1	2	26.23	63	72	52	120.47	165.23	58.43	24	9	10	10	13	26	14	25	24	-2.26182	0.626547
111	2	34	1	2	23.71	64	73	55	76	207	83	25	14	10	8	14	25	15	23	27	-0.827726	0.591722
112	2	22	2	2	25.59	63	48	43	41.36	129.25	56.53	26	15	7	7	16	25	13	22	20	0.153633	-0.514509
113	1	20	2	2	21.36	48	53	44	33.6	184	69	29	14	14	8	10	20	14	19	25	1.5486	-0.995766
114	2	25	2	2	27.69	60	72	51	100.19	266.28	78.65	25	9	9	10	15	31	12	23	27	-2.66714	2.15958
115	1	27	1	1	20.45	68	65	48	60.81	155.51	46.5	30	17	18	11	9	23	13	25	24	2.32461	-0.694157
116	2	22	1	1	24.8	54	67	36	71	272.5	34	20	14	10	8	13	28	12	18	26	-3.67517	1.66746
117	1	19	2	2	17.63	56	60	51	76.95	157.75	52.84	33	17	7	12	7	19	10	18	20	4.47018	-3.02021
118	2	24	2	1	33.3	50	74	51	89.78	308.76	94.07	28	13	16	12	17	32	15	21	27	-1.05	3.07927
119	2	20	2	2	25.1	61	62	49	72.32	260.4	114.85	19	11	10	12	16	21	11	17	25	-4.71431	1.6426
120	2	23	2	1	23.73	61	64	52	60.28	232	90.76	29	15	5	5	10	22	5	23	27	1.42444	-1.67267
121	2	23	1	1	24.45	59	57	53	74.12	185.7	73.18	29	20	10	8	8	24	10	21	19	2.93499	-2.21828
122	1	21	2	2	19.35	61	61	60	100	208	57	27	16	11	12	9	23	12	25	34	0.202225	0.576288
123	1	23	1	2	18.73	67	50	42	42.56	195.07	44.96	29	13	9	8	10	26	15	20	23	1.3363	-0.783088
124	2	23	2	1	25.66	57	74	40	90.32	370.2	121	23	11	8	14	11	32	13	26	23	-2.73174	1.37003
125	1	18	2	2	19.27	54	67	45	73.23	220	52.28	32	14	6	10	12	21	14	24	30	2.80857	-0.92765
126	1	18	2	2	20.66	55	62	52	95.93	283.55	76.53	30	14	16	11	12	25	9	23	32	0.539577	1.41097
127	1	22	2	2	18.42	53	55	51	43.65	163.13	40.56	29	17	6	9	8	17	14	22	23	3.03697	-3.0512
128	2	22	2	1	28.65	59	71	53	81.43	275.77	83	21	11	11	10	13	28	12	20	28	-4.02871	2.17706
129	1	22	2	2	17.01	61	44	49	38.95	182.4	35.15	34	13	7	7	10	20	15	24	19	4.68604	-3.4119
130	2	26	2	2	28.31	49	70	47	102.24	301.8	78.46	21	9	10	11	13	29	11	24	26	-4.36213	1.95142
131	1	24	2	2	21.05	67	53	42	77.38	306.7	57.68	29	12	10	7	13	25	14	26	22	1.13526	-0.895745
132	1	22	2	2	20.83	67	49	52	77.2	260.2	65	27	17	10	12	13	25	13	21	35	-0.100798	1.79498
133	1	20	2	2	19.33	66	72	56	54.81	198.2	47.76	28	14	7	7	15	17	13	29	24	1.51439	-2.01528
134	1	23	2	2	21.31	71	60	48	81.43	167.73	44.95	31	14	7	7	14	22	10	21	23	2.27597	-1.30452
135	1	21	2	2	21.26	78	61	55	72.13	208.03	48.3	26	18	4	14	13	21	14	25	25	0.904986	-0.802439
136	2	23	2	2	22.23	66	75	49	72.17	318	73.43	26	15	15	6	15	25	14	13	25	-0.544309	1.16726
137	2	21	2	2	25.39	46	59	43	73.05	311.3	89.72	25	12	9	9	14	27	9	21	27	-1.90828	1.25391
138	1	22	2	2	20.32	59	52	37	55.67	188.67	35.6	32	17	14	9	10	31	15	23	21	3.17025	-0.360544
139	1	22	2	2	19.57	62	54	52	46.8	206.8	42.5	26	10	9	9	12	22	12	24	24	-0.807878	-0.572379
140	2	21	1	2	25.26	68	65	43	103.4	387.35	113.75	21	10	13	11	15	30	15	18	34	-4.88232	4.09757
141	2	25	2	2	23.14	57	67	56	91.8	262.78	59.85	29	11	8	10	12	30	7	26	32	-0.615707	1.49065
142	2	21	2	2	25.71	66	61	40	48.69	241.34	59.55	19	12	7	8	13	25	14	18	24	-3.9322	0.780865
143	2	21	1	2	22.19	72	54	41	66.74	260	76.4	27	17	13	12	15	27	14	25	15	0.944905	-0.349235
144	1	20	1	2	20.9	61	62	50	80.31	302.75	91.5	31	17	10	14	10	29	9	20	20	2.28211	-0.257884
145	2	21	2	2	24.92	67	77	58	83.32	338.43	111.61	34	12	6	8	11	24	14	29	25	3.76722	-1.94956
146	2	21	2	2	22.76	58	66	44	49	212.5	89	26	12	11	5	13	23	12	19	25	-0.630164	-0.155388
147	1	23	1	2	21.3	64	64	60	72.16	231.5	60.8	24	11	11	11	15	24	12	24	26	-2.25523	1.1184
148	1	23	2	2	16.41	55	61	50	88.85	198.93	43.83	31	16	12	10	8	20	14	21	20	3.43063	-2.42992
149	1	22	2	2	17.85	48	46	41	52.68	206.4	26.41	28	12	17	9	11	21	15	24	20	0.86395	-1.09437
150	2	22	2	2	22.1	55	64	44	67	205	68	23	20	10	12	13	23	11	12	23	-0.875549	0.627691
151	2	22	2	2	27.47	70	60	61	77.21	309.92	70.93	29	16	7	11	7	24	15	22	23	2.31663	-1.72374
152	1	19	2	2	20.18	64	63	45	58.33	165	53.35	30	15	5	11	10	24	12	20	26	1.97068	-0.874812
153	2	20	2	2	22.48	64	60	44	65	174	58.35	27	14	10	10	10	24	13	21	21	0.591642	-0.934813
154	2	21	2	2	24.14	62	62	47	68	213	65	30	14	8	8	12	26	8	22	24	1.36544	-0.551477
155	1	22	2	2	21.23	67	55	45	40.35	123	41.22	28	16	12	10	9	25	14	25	24	1.38898	-0.782843
156	1	22	1	2	19.35	66	51	51	72.09	281.47	49.62	31	11	6	10	14	23	14	26	26	1.72288	-0.700056
157	1	22	2	2	20.76	71	53	46	77.6	331	64.76	29	12	19	10	7	26	14	25	29	0.508783	0.478904
158	1	28	2	1	20.9	69	51	42	40.74	172.23	48.09	28	13	5	9	14	25	14	24	21	0.904627	-0.930468
159	2	26	1	1	25.65	64	66	36	48.31	254.12	36.83	23	10	7	12	9	19	10	26	26	-2.08947	-0.893678
160	2	25	2	1	22.66	83	61	59	70	189	69	24	14	4	9	7	25	11	18	30	-1.20582	-0.124157
161	1	22	2	2	18.07	49	62	52	42.25	173.28	46.92	33	16	7	10	8	19	8	28	23	4.2119	-3.15757
162	1	21	2	2	19.41	65	49	44	45.96	236.75	49.35	29	17	13	10	11	19	12	17	29	1.63929	-0.284992
163	2	23	2	2	24.38	51	57	42	96	333.9	48	30	15	13	12	14	19	12	26	31	1.49235	0.17476
164	1	21	2	1	18.29	44	63	54	65.06	186.79	56.78	18	11	7	9	12	19	12	18	30	-4.68147	0.776586
165	2	26	2	1	25.3	58	57	41	41.11	155.1	60.42	29	13	7	11	11	26	14	20	24	1.05212	-0.309849
166	2	25	2	1	27.68	48	72	29	74.55	283.37	92.65	25	13	10	11	10	22	10	15	28	-1.31572	0.507472
167	1	19	2	2	16	51	59	41	47.44	186.71	38.37	27	18	9	4	10	13	11	26	27	2.1757	-3.09738
168	1	23	2	2	20.69	64	60	57	77.28	300.63	99.85	27	12	14	10	10	23	8	29	30	-0.659761	0.252566
169	1	23	2	2	19.43	79	64	41	115.41	326.77	70.81	37	17	10	9	12	16	11	26	29	5.96957	-2.38286
170	1	22	2	2	21.2	63	74	62	51.7	231.42	80.87	29	15	13	13	16	25	11	17	32	-0.022855	2.40492
171	2	24	1	2	29.41	51	62	40	72.62	225.9	75.67	19	12	12	7	15	23	11	22	39	-5.18422	3.07715
172	1	21	2	2	17.36	53	60	39	54.12	159.12	52.27	31	14	12	9	10	16	13	33	24	3.20622	-2.89476
173	1	22	2	2	20.69	73	66	60	68.68	230.87	57.76	25	10	6	10	11	31	13	25	26	-1.83652	0.890768
174	2	21	2	2	23.05	61	74	51	69	200	50.2	25	11	9	12	12	20	11	23	22	-1.05822	-0.714169
175	1	25	2	2	19.03	74	57	49	68.19	221.26	39.14	25	14	4	8	12	15	12	31	23	0.570696	-2.92769
176	2	25	2	2	24.8	65	69	48	103.6	256.57	64.66	26	14	13	11	12	26	12	24	32	-1.07289	1.62301
177	2	21	1	2	27.64	55	67	40	82.34	345.4	86.94	25	9	17	13	14	29	9	20	25	-3.10961	2.67951
178	2	19	2	2	26.53	66	55	50	84.04	277.25	105.1	31	12	8	6	12	23	11	21	23	2.02791	-1.41684
179	1	20	1	2	21.51	67	53	44	38.5	213.4	76.93	29	15	13	11	10	21	14	19	25	1.56952	-0.638196
180	2	35	1	2	28.22	57	73	53	78	285.68	79.73	21	14	11	8	15	31	8	23	29	-3.97954	2.67833
181	1	22	2	2	19.43	61	73	47	48.07	131.45	24.75	21	8	15	4	16	18	12	29	27	-3.68221	0.206344
182	2	28	2	1	23.15	62	55	46	59.8	239.57	84	26	11	8	8	11	27	12	19	28	-1.20142	0.694631
183	2	21	1	1	30.48	68	67	48	51.92	187.47	55.56	26	13	15	9	16	23	13	23	33	-1.35598	1.99102
184	1	22	2	2	20.82	56	46	50	46.2	123	53.6	22	13	15	10	10	23	15	24	31	-2.56047	1.15752
185	2	32	2	1	27.68	45	80	40	53.82	214.33	53.76	21	12	10	12	9	24	11	20	40	-4.12843	2.64904
186	2	21	1	2	25.08	62	52	48	55.35	225.03	48.67	28	13	8	8	6	24	15	21	27	1.12185	-1.25679
187	1	21	2	2	21.45	62	48	47	51.33	215	45.67	30	13	10	9	10	23	14	20	26	1.67874	-0.740541
188	1	21	2	2	21.72	60	67	60	50.2	212	57.97	23	19	11	10	11	22	14	24	26	-0.436717	-0.287744
189	1	20	2	2	21.61	82	68	42	46.5	189.5	45	33	20	13	10	7	26	14	18	22	4.58537	-1.46129
190	1	22	1	2	21.34	72	69	46	86.15	260.63	99	28	16	8	13	10	28	15	31	27	1.14885	-0.105633
191	1	22	2	2	19.95	54	64	50	83.44	219.63	89.6	24	10	12	12	14	21	13	21	31	-2.57843	1.57443
192	2	25	2	1	21.88	56	71	45	64.22	211.23	80.91	29	13	11	8	7	26	9	24	30	0.677977	-0.240443
193	1	22	2	1	20.96	50	69	45	66.37	231.63	73.03	26	12	18	10	10	25	13	19	28	-1.21546	1.27922
194	1	22	2	2	21.45	50	65	52	46.85	328.1	110	25	11	11	9	9	27	12	21	27	-1.58747	0.597449
195	2	22	2	1	29.03	57	71	53	79.88	248.55	83	22	11	11	11	13	28	10	25	26	-3.48869	1.63576
196	1	20	1	2	17.31	74	48	39	46.56	171.54	59.75	30	15	11	6	13	23	13	24	23	2.19412	-1.21476
197	1	21	1	2	20.32	63	75	61	65	222.5	54.65	26	18	11	10	16	27	13	21	24	0.014349	1.00152
198	2	23	2	2	27.22	48	60	39	100.11	297.94	81.44	24	10	13	9	16	27	12	24	37	-3.45453	3.34649
199	2	20	2	2	23.56	61	60	42	49.79	185	48.5	27	10	8	9	13	24	12	23	29	-0.861466	0.48947
200	2	21	2	2	22.57	41	66	41	48.57	225	94.56	24	11	12	10	14	27	11	17	25	-2.59552	1.71477
201	2	22	1	1	23.31	64	65	47	46	195.67	40.33	24	11	7	8	13	27	12	22	30	-2.32007	1.26068
202	2	21	2	2	25.22	58	71	43	46.53	231.77	98.37	24	12	12	11	12	27	8	25	33	-2.81911	2.15792
203	2	22	1	2	23.42	61	60	44	43	199	51	26	10	11	11	12	25	12	22	27	-1.46511	0.869758
204	2	23	2	2	22.55	67	74	46	78	284	52	24	15	14	7	13	25	15	23	32	-1.46696	1.45356
205	1	22	2	2	19.43	51	67	48	41	108	16.2	23	10	12	8	13	18	12	28	25	-2.05688	-0.664551
206	2	21	2	2	22.2	60	78	51	66.5	196.1	48.67	26	16	9	9	14	20	12	23	27	0.199779	-0.362609
207	2	25	1	2	21.83	70	61	49	48.25	161.2	37.26	33	18	8	12	8	21	13	26	23	4.65745	-2.57672
208	2	22	2	2	24.17	60	51	46	76	266	68.2	26	16	5	4	9	14	14	24	24	1.8242	-3.62635
209	1	21	2	2	19.95	50	60	45	51	210	35	26	9	8	6	13	26	12	25	26	-1.29794	0.099477
210	1	25	2	1	21.08	55	68	47	67.72	196.24	80.94	27	13	11	9	7	20	15	24	29	0.640531	-1.14493
211	2	20	2	2	22.49	80	63	63	61.5	179.56	52.5	33	16	5	8	16	26	13	22	24	3.41899	-0.666175
212	2	21	2	2	22.58	60	75	56	57.97	245.5	45.98	24	10	11	8	10	21	14	25	27	-1.58811	-0.448263
213	1	23	2	2	18.42	55	63	52	59.47	159.84	66.52	33	10	19	8	8	24	14	25	26	2.38663	-0.671431
214	2	23	1	2	22.31	66	68	48	53.35	181.5	51.58	30	15	9	12	8	27	12	26	23	2.03398	-1.01369
215	1	22	2	2	19.68	53	61	45	42	136.5	55	30	13	9	9	10	23	15	26	27	1.8938	-1.06211
216	2	23	1	2	22.58	68	65	47	50.35	171	40.3	32	19	8	10	8	28	13	20	23	3.79739	-1.23032
217	2	22	2	2	24.61	60	53	47	68	145	49	29	17	4	5	9	13	14	30	14	4.3421	-5.91497
218	2	26	2	2	24.34	71	60	49	98	312.2	65.75	25	13	8	7	13	24	13	20	25	-0.85136	-0.060513
219	1	23	2	2	20.66	58	68	50	66.5	203.7	44.96	23	10	9	8	7	27	14	26	26	-2.11394	-0.23872
220	1	23	1	2	21.2	62	67	54	76.5	233.3	51.61	30	18	13	10	12	25	8	22	20	2.20757	-0.785437
221	2	23	2	2	27.43	52	67	39	78.1	238.46	49.41	19	17	6	10	12	26	13	24	26	-3.00876	0.621631
222	1	20	2	2	21.51	68	55	63	74	176.37	54	24	18	5	13	10	23	12	23	32	-0.626207	0.368213
223	1	25	2	1	19.61	69	49	47	48.63	289.17	56.78	32	14	6	11	11	22	14	27	27	3.03345	-1.4211
224	1	21	1	2	20.55	62	68	57	88	339	92	30	15	10	13	13	28	10	25	33	0.660753	1.69887
225	2	20	2	2	24.8	61	63	47	62.04	330.88	66.87	27	15	10	8	11	27	7	15	34	-0.861896	1.75619
226	2	25	1	1	23.03	65	61	54	70	253	61	28	15	7	9	14	26	11	21	29	0.329679	0.687106
227	1	22	2	2	17.78	57	54	57	63.42	175.22	49.25	31	13	6	10	12	19	14	25	25	2.623	-1.86819
228	1	24	2	1	19.25	63	63	57	41.71	223.1	25.22	31	13	13	12	8	25	13	24	22	2.17265	-1.03033
229	2	22	2	1	24.61	76	58	64	55	140	32	28	17	10	10	18	22	11	19	37	-0.011447	2.24256
230	2	25	2	2	22.76	76	52	54	47	158	32	26	13	11	12	11	20	13	23	28	-0.410468	-0.083672
231	1	21	2	2	16.14	70	62	54	55.57	231.7	45.32	29	16	10	13	12	21	14	21	22	1.89494	-0.948777
232	1	22	2	2	20.08	52	71	54	46.11	190.5	45.2	26	13	19	11	14	27	14	20	28	-1.45429	2.35706
233	1	23	2	2	19.49	63	52	49	99.9	224.5	96.7	24	10	14	11	14	29	14	30	32	-2.95857	2.55886
234	1	23	1	2	19.36	66	57	53	106	210.5	84	25	10	14	13	10	30	14	26	35	-2.65073	2.82767
235	1	22	2	2	20.44	62	65	49	36.65	171.5	35.32	30	15	6	9	13	23	10	23	27	1.73914	-0.667372
236	1	21	1	2	20.94	62	64	56	50	175	43	30	12	8	11	14	24	15	27	33	0.890021	0.736955
237	1	24	2	1	18.59	66	60	39	33.6	202.56	48.96	27	16	8	7	13	19	13	23	25	1.17925	-1.41722
238	2	26	1	2	24.24	62	68	53	67	261	66	30	12	11	11	10	23	12	26	33	0.88739	0.291789
239	2	22	2	2	23.95	60	72	64	81.67	295.3	94.3	29	18	16	13	17	25	15	26	18	1.84052	0.127872
240	1	18	1	2	19.84	63	54	56	63.6	165.3	46.6	25	12	13	6	12	22	12	21	21	-0.781739	-0.767061
241	1	20	2	2	17.92	60	51	59	52.57	218.51	52.88	34	11	11	4	9	20	10	20	28	3.26487	-1.85201
242	1	21	2	2	19.96	77	59	53	82	252	66.5	31	15	11	12	8	24	15	24	27	2.57213	-0.799331
243	2	22	2	2	23.69	49	63	51	55	189	50	26	11	10	12	14	26	12	24	29	-1.57105	1.50568
244	2	23	2	2	28.08	58	60	38	58.43	327.63	59.47	18	18	9	13	11	24	10	25	25	-3.4728	0.648131
245	2	23	1	2	29.97	45	72	40	46.32	227.64	90.7	19	14	12	10	14	25	13	20	29	-4.25479	2.14533
246	2	23	2	1	23.03	61	77	56	36.67	137	36	22	13	17	7	13	21	6	25	31	-3.23267	1.27967
247	2	24	1	2	29.69	65	74	60	83.08	299.58	86.49	21	12	5	11	15	28	15	25	30	-3.53949	1.95801
248	2	22	2	2	26.47	51	64	47	42.6	212.29	68.93	31	16	9	10	17	29	12	25	35	1.18319	2.20088
249	1	24	2	2	16.9	70	43	51	44.46	115.9	32.3	29	16	9	10	12	22	12	24	22	1.94103	-1.35053
250	2	22	1	2	22.51	71	64	60	46.67	118.33	29	28	15	10	13	13	17	15	28	22	1.69806	-1.71419
